# Supplementary material for: Sulfamethoxazole Induces a Switch Mechanism in T Cell Receptors Containing TCRVβ20-1, Altering pHLA Recognition
Source: PLoS One. 2013 Oct 7;8(10):e76211. doi: 10.1371/journal.pone.0076211 (PMC3792127; doi:10.1371/journal.pone.0076211)
Supplement: Table S1 — Standard error for all distance measurements shown in Figure 5, listed as individual atom pairs. Atoms used vary between residue and are reflected in increases distance from Cα, as shown by residue β65 (LYS terminal N) Vs. α46 (GLU back bone O) in standard error averaged across all trajectories. (XLS) [file pone.0076211.s017.xls]

## Sheet: Sheet1
Atom Pair	Std. Error		Atom Pair	Std. Error
α34-β175-SMX	0.04895		α34-α53-SMX	0.0540619
α34-β175-no SMX	0.0533375		α34-α53-no SMX	0.055142
α34-β158-SMX	0.048555		α34-α73-SMX	0.0714155
α34-β158-no SMX	0.05403		α34-α73-no SMX	0.0758571
α76-α154-SMX	0.043963		β87-β64-SMX	0.0343811
α76-α154-no SMX	0.045145		β87-β64-no SMX	0.0604944
α76-β175-SMX	0.029682		β40-β87-SMX	0.06034
α76-β175-no SMX	0.035129		β40-β87-no SMX	0.0625225
				0
β65-β187-SMX	0.02501		α73-α10-SMX	0.0550873
β65-β187-no SMX	0.0743		α73-α10-no SMX	0.0518176
β40-β181-SMX	0.047111		β26-β51-SMX	0.0224908
β40-β181-no SMX	0.059		β26-β51-no SMX	0.0163263
α148-β40-SMX	0.05465		β51-β100-SMX	0.0299051
α148-β40-no SMX	0.07722		β51-β100-no SMX	0.0421991
α140-β40-SMX	0.042707		α46-α62-SMX	0.023372
α140-β40-no SMX	0.0621505		α46-α62-no SMX	0.0305679
				0
β13-β62-SMX	0.0460361		α19-α85-SMX	0.036753
β13-β62-no SMX	0.0441435		α19-α85-no SMX	0.0343475
β40-β64-SMX	0.0586485		β26-β100-SMX	0.0315069
β40-β64-no SMX	0.0460359		β26-β100-no SMX	0.0325201
α34-α10-SMX	0.0614207		α46-α85-SMX	0.0139675
α34-α10-no SMX	0.0441605		α46-α85-no SMX	0.015789
β87-β62-SMX	0.0720927		α62-α85-SMX	0.0187725
β87-β62-no SMX	0.0622925		α62-α85-no SMX	0.02165
β40-β62-SMX	0.0586488
β40-β62-no SMX	0.0460359
