# Supplementary material for: Sulfamethoxazole Induces a Switch Mechanism in T Cell Receptors Containing TCRVβ20-1, Altering pHLA Recognition
Source: PLoS One. 2013 Oct 7;8(10):e76211. doi: 10.1371/journal.pone.0076211 (PMC3792127; doi:10.1371/journal.pone.0076211)
Supplement: Table S2 — Pearsons linear correlation coefficient calculated for atom linear movement against the first three PC of the entire TCR. Labels are atom pair and V, vector used, followed by calculated Pearsons r-value from mean averaged linear distances from all trajectories. These indicate differences in correlated motions, between SMX or no SMX TCR, and are the same atom pairs shown in Figure 6B. (XLS) [file pone.0076211.s018.xls]

## Sheet: Sheet1
	Supplemental Table 2
	β40-β64-SMX V1	β40-β64-no SMX V1		β40-β87-SMX V2	β40-β87-no SMX V2
	-0.417426	-0.623699		0.082756	-0.442062
	β40-β64-SMX V2	β40-β64-no SMX V2		β40-β87-SMX V3	β40-β87-no SMX V3
	-0.166218	-0.783053		0.0157234	-0.227757
	β40-β64-SMX V3	β40-β64-no SMX V3		α73-α10-SMX V1	α73-α10-no SMX V1
	0.279491	-0.255499		-0.778543	-0.563693
	β13-β62-SMX V1	β13-β62-no SMX V1		α73-α10-SMX V2	α73-α10-no SMX V2
	-0.781938	-0.239349		0.0674716	-0.813528
	β13-β62-SMX V2	β13-β62-no SMX V2		α73-α10-SMX V3	α73-α10-no SMX V3
	-0.327249	-0.248537		0.0741731	-0.0952839
	β13-β62-SMX V3	β13-β62-no SMX V3		β26-β51-SMX V1	β26-β51-no SMX V1
	0.332941	0.116101		-0.734051	0.544825
	α34-α10-SMX V1	α34-α10-no SMX V1		β26-β51-SMX V2	β26-β51-no SMX V2
	-0.720997	0.0183498		-0.0535037	0.780874
	α34-α10-SMX V2	α34-α10-no SMX V2		β26-β51-SMX V3	β26-β51-no SMX V3
	0.353348	-0.376348		-0.0984677	-0.00613298
	α34-α10-SMX V3	α34-α10-no SMX V3		β51-β100-SMX V1	β51-β100-no SMX V1
	-0.011368	0.318612		-0.844137	-0.167899
	β87-β62-SMX V1	β87-β62-no SMX V1		β51-β100-SMX V2	β51-β100-no SMX V2
	-0.721517	0.312007		-0.332738	-0.26062
	β87-β62-SMX V2	β87-β62-no SMX V2		β51-β100-SMX V3	β51-β100-no SMX V3
	-0.304339	0.688563		0.192056	0.0550631
	β87-β62-SMX V3	β87-β62-no SMX V3		α46-α62-SMX V1	α46-α62-no SMX V1
	0.304338	0.089061		-0.0250757	-0.203621
	β40-β62-SMX V1	β40-β62-no SMX V1		α46-α62-SMX V2	α46-α62-no SMX V2
	-0.772124	-0.167264		0.228428	-0.266202
	β40-β62-SMX V2	β40-β62-no SMX V2		α46-α62-SMX V3	α46-α62-no SMX V3
	-0.177664	-0.241212		-0.396833	-0.33073
	β40-β62-SMX V3	β40-β62-no SMX V3		α19-α85-SMX V1	α19-α85-no SMX V1
	0.346311	0.193337		0.113661	-0.309183
	α34-α53-SMX V1	α34-α53-no SMX V1		α19-α85-SMX V2	α19-α85-no SMX V2
	0.643566	0.0922649		-0.375847	-0.452536
	α34-α53-SMX V2	α34-α53-no SMX V2		α19-α85-SMX V3	α19-α85-no SMX V3
	0.561063	-0.228722		0.229886	0.185089
	α34-α53-SMX V3	α34-α53-no SMX V3		β26-β100-SMX V1	β26-β100-no SMX V1
	-0.454723	0.479696		0.811451	0.153824
	α34-α73-SMX V1	α34-α73-no SMX V1		β26-β100-SMX V2	β26-β100-no SMX V2
	-0.154463	0.493358		-0.246698	0.263485
	α34-α73-SMX V2	α34-α73-no SMX V2		β26-β100-SMX V3	β26-β100-no SMX V3
	0.526099	0.29796		-0.0389682	-0.267384
	α34-α73-SMX V3	α34-α73-no SMX V3		α46-α85-SMX V1	α46-α85-no SMX V1
	0.103651	0.51779		0.345271	0.139489
	β87-β64-SMX V1	β87-β64-no SMX V1		α46-α85-SMX V2	α46-α85-no SMX V2
	0.890846	-0.0395634		-0.314083	-0.0104883
	β87-β64-SMX V2	β87-β64-no SMX V2		α46-α85-SMX V3	α46-α85-no SMX V3
	-0.0967389	0.287759		-0.300084	0.451744
	β87-β64-SMX V3	β87-β64-no SMX V3		α62-α85-SMX V1	α62-α85-no SMX V1
	0.0708078	-0.0231824		0.758424	-0.658263
	β40-β87-SMX V1	β40-β87-no SMX V1		α62-α85-SMX V2	α62-α85-no SMX V2
	-0.923843	-0.450495		0.224852	-0.874774
				α62-α85-SMX V3	α62-α85-no SMX V3
				-0.363911	-0.269826
