# Supplementary material for: Sulfamethoxazole Induces a Switch Mechanism in T Cell Receptors Containing TCRVβ20-1, Altering pHLA Recognition
Source: PLoS One. 2013 Oct 7;8(10):e76211. doi: 10.1371/journal.pone.0076211 (PMC3792127; doi:10.1371/journal.pone.0076211)
Supplement: Table S3 — Selected hydrogen bonds found by tabulating all trajectories, with or without SMX. All hydrogen bonds are shown for TCR and HLA or TCR and peptide, with number of total hydrogen bonds shown. These bonds oscillate and as shown in Figure S6, only 15 without and 12 with on average are present per the first 200-300 picoseconds. Select hydrogen bonds for loops in the Vα, Alpha loops, or Vβ, Beta loops, Beta 1-2 bridge, and Alpha 1-2 Bridge refer to loops connecting the CDR1 and CDR2 loops, and are upper facing the constant domain of the TCR. For these hydrogen bonds between other residues in the TCR are listed, based on possible correlation with TCR structural change, and selected based on visual inspection of starting structure as a means to check suspected changes. Not all bonds found in the TCR are listed. **, bonds which show high degree of oscillation between frames and trajectories. BB, back bone interaction. Not all backbone interactions are indicated. (XLS) [file pone.0076211.s019.xls]

## Sheet: Sheet1
TCR-MHC Bonds
With SMX		Without SMX
TCR Residue	MHC Residue	TCR Residue	MHC Residue
ILE α22	GLN β66 BB **	SER α 21	TYR β74
ASN α23	GLN β66 **	SER α 21	GLU α53
ASN α23	ASP β62 **	ILE α 22	TYR β74
ASN β50	ALA α62	THR β31	ASN α60
GLY β52	LYS α65 **	ARG α43	GLN β60 **
SER β53	LYS α65 **	ARG α43	ASP β62 **
THR β56	LYS α37	ARG α43	LEU β63 **
ARG α73	ASP β62	SER α44	GLN β66
ASP α75	GLU β65	ASN α45	ASP β62
ASN α87	GLU α53 **	ASN β50	ALA α59 **
ASN α87	GLN α55 **	ASN β50	ASN α60 **
ASN α87	GLY α56 **	LYS β54	GLN α55 **
GLN α88	GLN α55 **	LYS β54	ALA α59 **
GLN α88	GLU α53 **	LYS β54	ASN α60 **
GLN α88	GLY α56 **	THR β56	GLN α55
ARG β96	ALA α59 **	GLU β58	GLN α55
ARG β96	ASN α60	GLU β58	GLY α56
GLN β98	ALA α62	THR α60	HIS β77
GLN β98	VAL α63	ASN α87	GLU α53
ASN β101	ALA α59	GLN α88	GLU α53
ASN β101	ASN α60	ARG β96	ASN α60
TYR β103	ASP β62	GLN β98	ALA α62
		GLN β98	VAL α63
Total 21		GLU β100	GLN β60
		TYR β103	GLN β60 **
		TYR β103	LEU β63 **
		Total 25
TCR-Peptide Bonds
With SMX		Without SMX
TCR Residue	Peptide	TCR Residue	Peptide
SER α21	ALA 2	GLY β99	ARG 5 **
ASN α23	THR 3 **	GLU β100	ARG 5 **
ASN α23	ALA 2 ** BB	ASN β101	GLY 4
ASN α87	GLY 1	ASN β101	ARG 5 **
GLY β99	ARG 5	ASN β101	LYS 6 **
GLU β100	ARG 5	VAL β102	GLY 4
ASN β101	LYS 6	ASN α87	ALA 2 **
TYR β103	ARG 5	ASN α87	GLY 1 **
Total 8		Total 8
Alpha Loops
With SMX		Without SMX
TCR Residue		TCR Residue
SER β173	ALA α73	LYS α159	ASN α102
LYS α159	ASN α102	LYS α159	GLN α104
LYS α159	SER α72	ARG α154	SER α72 BB
GLN α104	ASP α157	ARG α154	ASP α76
ASN α102	GLU α8	GLN α132	GLU α8
ASN α102	GLU α10	ALA α74	ASP α152
ASN α105	LYS α159	ARG α73	ASP α152
THR α77	LYS β40	ARG α73	ARG α154
THR α77	THR α98	ARG α73	ASP α76 BB
THR α77	GLN β177 **	SER α72	GLU α10
ASP α76	VAL α99	THR α70	ARG α53 BB
ASP α76	SER β170 **	SER α66	ARG α55
ALA α74	VAL β172 BB	ARG α55	THR α57
ALA α74	VAL α150 BB	ARG α55	THR α70
ARG α73	ASP α152	ARG α53	SER α72
ARG α73	ASP α157	ARG α29	ASP α76
ARG α55	THR α70	ALA α12	THR α70 BB
ARG α53	SER β170 **	GLU α10	SER α72
SER α51	LEU α39 BB	GLY α9	ILE α100
GLY α9	PRO α101
GLY α9	ASN α102
Alpha 1-2 Bridge
With SMX		Without SMX
TCR Residue		TCR Residue
LEU α36	GLN β37	GLN α30	SER α79 BB
ARG α34	GLU β158	GLN α30	GLN β37
ARG α34	ARG β112 BB	GLN α30	SER β42
GLY α33	ARG β112	ARG α29	ASP α76
GLY α33	ARG β9 BB	ARG α29	TYR α80
GLY α33	HIS β156 BB	LEU α36	GLY β108
SER α32	PRO β176	ARG α34	SER β109
SER α32	GLN β177 **	ARG α34	SER β8
SER α32	HIS β156 BB	GLY α33	ARG β112
GLN α30	GLN β37	SER α32	ARG β112
GLN α30	SER β42	SER α32	GLN α30
GLN α30	SER α79 BB
ARG α29	SER α79
ARG α29	TYR α80
Beta Loops
With SMX		Without SMX
TCR Residue		TCR Residue
PRO β124	ARG β229	VAL β122	ARG β229
VAL β122	ARG β229	ASN β121	THR β116
ASN β121	ASP β187	ASN β121	ASP β187
LYS β120	ARG β229	LYS β120	ARG β229
LYS β120	THR β226	LYS β120	GLN β227
LYS β120	GLU β227 BB	ASP β118	LYS β120
GLU β117	ASN β186	ASP β118	LYS β13
THR β116	TYR β153	GLU β117	ASN β186
VAL β115	ASN β186	THR β114	HIS β156
SER β88	THR β114	SER β88	PRO β39
SER β88	PRO β85	ASP β87	ARG β36
ASP β87	HIS β84	GLU β86	HIS β84
ASP β87	LYS β65 **	SER β82	LYS β65 **
GLU β86	HIS β84	THR β81	LYS β65 **
SER β82	GLY β15	TYR β91	LYS β65 **
LYS β65 **	SER β82	ARG β36	LYS β65 **
LYS β65 **	ASP β87	ASP β64 **	ASP β64 ** BB
ASP β64 **	ARG β36	GLU β62	GLN β59
LYS β63	SMX N/O of R group fixed	TYR β57	ASP β64 **
GLU β62	GLN β59	TYR β57	PHE β66 BB
TYR β57	VAL β61 BB
TYR β57	PHE β66 BB
Beta 1-2 Bridge
With SMX		Without SMX
TCR Residue		TCR Residue
MET β46	TRP β34	MET β46	ARG β36
MET β44	GLN β41	MET β46	PHE β66
SER β42	GLY α92	LEU β45	GLN β59 BB
GLN β41	GLN α2	MET β44	PHE β38
GLN β37	GLN α30	SER β42	GLY α92
ARG β36	ASP β64 **	PRO β39	SER β88
ARG β36	TYR β91	GLN β37	PHE β90 BB
		ARG β36	TYR β91
		ARG β36	ASP β87
